# Supplementary material for: Left ventricular perforation following impella® CP placement in a resuscitated STEMI patient with cardiogenic shock: a rare complication and case report
Source: Eur Heart J Case Rep. 2026 Jan 28;10(2):ytag050. doi: 10.1093/ehjcr/ytag050 (PMC12908187; doi:10.1093/ehjcr/ytag050)
Supplement: ytag050_Supplementary_Data [file ytag050_supplementary_data.zip]

Archive with 6 entries (6 files):
- Supplementary_Legends.docx
- Video 1 - cathetery angiography- LAD occlusion .mov
- Video 2 - catheter Intervention - LAD PCI .mov
- Video 3 - cathetery angiography - RCA .mov
- Video 4 - TTE at Discharge.mov
- Figure 5 - Impella_Implantation-Tips-.pdf
